# Supplementary material for: Magnetic Tensegrity-Enabled Robotic Gripper with Adaptive Energy Barrier for UAV Perching
Source: Cyborg Bionic Syst. 2026 Mar 9;7:0535. doi: 10.34133/cbsystems.0535 (PMC12968396; doi:10.34133/cbsystems.0535)
Supplement: Supplementary 1 — Supplementary Text Notes S1 to S4 Figs. S1 to S21 Tables S1 to S3 Movies S1 to S9 [file cbsystems.0535.f1.zip]

Archive with 10 entries (10 files):
- Supplementary Information.docx
- Video S1 Gripper assembly.mp4
- Video S2 Dynamic disturbance-triggering experiments.mp4
- Video S3 High-speed video of gripper triggering.mp4
- Video S4 Gripper trigger experiment.mp4
- Video S5 Gripper failure force test experiment.mp4
- Video S6 Dynamic disturbance-failure force experiments.mp4
- Video S7 Airbag recovery experiment.mp4
- Video S8 UAV perching experiment.mp4
- Video S9 Perching experiments in different scenarios.mp4
